# Supplementary material for: Immunogenicity and Safety of SARS-CoV-2 Protein Subunit Recombinant Vaccine (IndoVac®) as a Booster Dose against COVID-19 in Indonesian Adults
Source: Vaccines (Basel). 2024 May 14;12(5):540. doi: 10.3390/vaccines12050540 (PMC11125677; doi:10.3390/vaccines12050540)
Supplement: Supplementary file 1 [file vaccines-12-00540-s001.zip]

Archive with 1 entries (1 files):
- vaccines-2978595-supplementary.pdf
